# Supplementary material for: Polymorphisms in Genes of Tricarboxylic Acid Cycle Key Enzymes Are Associated with Early Recurrence of Hepatocellular Carcinoma
Source: PLoS One. 2015 Apr 20;10(4):e0124471. doi: 10.1371/journal.pone.0124471 (PMC4404327; doi:10.1371/journal.pone.0124471)
Supplement: S1 Table — (XLS) [file pone.0124471.s003.xls]

## Sheet: Sheet1
S1 Table. Information of SNPs and genotyping results
Gene	SNP	Location	Call rate	Predicted function	Genotyping results*
symbol			(%)		WW	WV	VV
SDHA	rs13173911	chr5:214413	99.8	TFBS	56	410	25
	rs2864963	chr5:217988	98.2	TFBS	250	185	48
SDHB	rs3754509	chr1:17382500	99.2	TFBS	176	235	77
SDHC	rs12064957	chr1:161280463	99.8	TFBS	351	127	13
	rs4131826	chr1:161282384	98.6	TFBS	261	193	31
	rs3935401	chr1:161333558	99.8	miRNA	328	185	48
SDHD	rs544184	chr11:111955483	99.2	TFBS	177	234	77
	rs7121782	chr11:111957819	99.2	TFBS	176	234	78
	rs10789859	chr11:111960533	99.6	TFBS	177	233	80
FH	rs12071124	chr1:241683705	99	TFBS	124	245	118
	rs7530270	chr1:241684393	99	TFBS	126	244	117
	rs1414493	chr1:241686516	99.6	TFBS	193	222	75
IDH1	rs12478635	chr2:209120258	99.4	TFBS	138	239	112
IDH2	rs11540478	chr15:90628537	99.8	Splicing	343	134	14
	rs4283211	chr15:90646939	99.4	TFBS	257	196	36
	rs11632348	chr15:90648046	99.2	TFBS	263	189	36
	rs4932158	chr15:90649403	98.6	TFBS	93	363	29
*WW, homozygous wild-type genotype; WV, heterozygous genotype; VV, homozygous variant genotype.
