# Supplementary material for: Polymorphisms in Genes of Tricarboxylic Acid Cycle Key Enzymes Are Associated with Early Recurrence of Hepatocellular Carcinoma
Source: PLoS One. 2015 Apr 20;10(4):e0124471. doi: 10.1371/journal.pone.0124471 (PMC4404327; doi:10.1371/journal.pone.0124471)
Supplement: S2 Table — (XLS) [file pone.0124471.s004.xls]

## Sheet: Sheet1
S2 Table. Joint effect of risk genotypes and patients’ clinical parameters
Variables*	Early Recurrence/Total	HR(95% CI)#	P value
Lower risk + lower AFP level	7/40	Ref.
High risk + lower AFP level	118/221	3.90(1.82-8.38)	< 0.001
Lower risk + higher AFP level	18/39	2.76(1.14-6.65)	0.024
High risk + higher AFP level	129/187	5.82(2.70-12.56)	< 0.001
P for interaction			< 0.001
Lower risk + early stage(I+II)	17/67	Ref.
Higher risk + early stage(I+II)	177/323	2.93(1.78-4.83)	< 0.001
Lower risk + advanced stage(III+IV)	8/12	3.30(1.41-7.73)	0.006
Higher risk + advanced stage(III+IV)	70/85	6.49(3.78-11.14)	< 0.001
P for interaction			< 0.001
Lower risk + well/mediate differentiation	2/20	Ref.
Higher risk + well/mediate differentiation	53/126	5.20(1.27-21.37)	0.022
Lower risk + poor differentiation	23/59	4.16(0.98-17.72)	0.054
Higher risk + poor differentiation	193/281	9.94(2.46-40.24)	0.001
P for interaction			< 0.001
Lower risk + surgery + TACE	11/30	Ref.
Higher risk + surgery + TACE	77/153	1.40(0.74-2.64)	0.299
Lower risk + surgery only	14/49	0.88(0.40-1.94)	0.751
Higher risk + surgery only	170/255	3.19(1.73-5.89)	< 0.001
P for interaction			< 0.001
Abbreviations: CI, confidence interval; HR, hazard ratio; Ref., reference.
*Lower risk indicated patients with <2 risk genotypes, while higher risk indicated patients with ≥ 2 risk genotypes.
#HRs were adjusted for age, gender, HBsAg status, serum AFP level, tumor stage, tumor differentiation, and treatment, where appropriate.
