# Supplementary material for: Polymorphisms in Genes of Tricarboxylic Acid Cycle Key Enzymes Are Associated with Early Recurrence of Hepatocellular Carcinoma
Source: PLoS One. 2015 Apr 20;10(4):e0124471. doi: 10.1371/journal.pone.0124471 (PMC4404327; doi:10.1371/journal.pone.0124471)
Supplement: S3 Table — (XLS) [file pone.0124471.s005.xls]

## Sheet: Sheet1
S3 Table. Validation of survival tree analysis in early recurrence HCC
Nodes	Early Recurrence/Total	HR (95% CI)*	P value
All patients (n=487)
Node 1	37/101	Ref.
Node 2	42/73	1.92(1.23-3.00)	0.004
Node 3	193/313	2.22(1.55-3.16)	<0.001
P for trend			<0.001
FMMU cohort (n=190)
Node 1	13/40	Ref.
Node 2	11/19	2.35(1.02-5.45)	0.046
Node 3	74/131	2.56(1.40-4.67)	0.002
P for trend			0.003
SMMU cohort (n=297)
Node 1	24/61	Ref.
Node 2	30/54	1.67(0.97-2.88)	0.065
Node 3	119/182	2.15(1.38-3.34)	0.001
P for trend			0.001
*Adjusted for gender, age, HBsAg status, serum AFP level, TNM stage, tumor differentiation and treatment.
